# Supplementary material for: How Do Academic Elites March Through Departments? A Comparison of the Most Eminent Economists and Sociologists’ Career Trajectories
Source: Minerva. 2020 Mar 13;58(3):343–65. doi: 10.1007/s11024-020-09399-1 (PMC7384375; doi:10.1007/s11024-020-09399-1)
Supplement: Supplementary file 1 — Supplementary material 1 (XLSX 54 kb) [file 11024_2020_9399_MOESM1_ESM.xlsx]

## Sheet: Appendix A1
Appendix A1. 194 most cited scholars in sociology (source: SSCI, 1956-present)
scholar	citing articles
Bourdieu, Pierre	9601
Weber, Max	8151
Goffman, Erving	7250
Parsons, Talcott	6834
Giddens, Anthony	6219
Durkheim, Emile	5958
Merton, Robert K.	5874
Foucault, Michel	5789
Blau, Peter M.	4958
Strauss, Anselm L.	4697
Coleman, James S.	4492
Marx, Karl	4225
Berger, Peter L.	4195
Duncan, Otis D.	4042
Habermas, Jürgen	3771
Granovetter, Mark	3668
Portes, Alejandro	3649
Mills, C. Wright	3440
Tilly, Charles	3418
Lipset, Seymour M.	3416
Beck, Ulrich	3390
Becker, Gary S.	3338
Massey, Douglas S.	3327
Becker, Howard S.	3301
Putnam, Robert D.	3155
Simmel, Georg	2990
Goldthorpe, John H.	2961
Collins, Randall	2878
DiMaggio, Paul	2805
Glaser, Barney	2528
Snow, David A.	2517
Hauser, Robert M.	2496
Castells, Manuel	2484
Bell, Daniel	2481
Denzin, Norman K.	2468
Bauman, Zygmunt	2462
Blumer, Herbert	2450
Davis, Kingsley	2417
Hochschild, Arlie R.	2398
Gouldner, Alvin W.	2393
Inglehart, Ronald	2385
Connell, Raewyn W.	2384
Blalock, Hubert M.	2348
Latour, Bruno	2343
Wilson, William J.	2331
Geertz, Clifford	2317
Butler, Judith	2292
Mead, George H.	2280
McAdam, Doug	2261
Allison, Paul D.	2251
Stark, Rodney	2217
Wacquant, Loic	2140
Sampson, Robert J.	2105
Garfinkel, Harold	2029
Gamson, William A	2013
Meyer, John W.	2002
Smelser, Neil J.	1987
Harvey, David	1957
Wallerstein, Immanuel	1957
Raudenbush Stephen	1956
Homans, George C.	1944
Luhmann, Niklas	1925
Schütz, Alfred	1898
Treiman, Donald J.	1896
Powell, Walter	1886
Urry, John	1885
Alexander, Jeffrey C.	1883
Burt, Ronald S.	1856
England, Paula S.	1851
Zald, Mayer N.	1846
Kessler, Ronald C.	1811
Lazarsfeld, Paul F.	1808
Gans, Herbert J.	1807
McCarthy, John D.	1766
Rossi, Peter H.	1729
Swidler, Ann	1716
Kalleberg, Arne	1702
Wuthnow, Robert	1681
Allport, Gordon	1680
Lamont, Michèle	1678
Elias, Norbert	1677
Jencks, Christopher	1677
Hout, Michael	1675
Skocpol, Theda	1673
Lenski Gerhard E.	1657
Goode, William J.	1651
Tarrow, Sidney G.	1651
Bellah, Robert N.	1648
Esping-Andersen, Gosta	1632
Anderson, Elijah	1628
Peterson, Richard A.	1621
Davis, James A.	1617
Erikson, Robert	1617
Etzioni, Amitai	1609
Adorno, Theodor	1603
Kanter, Rosabeth M.	1593
Wright, Erik O.	1591
Burawoy, Michael	1589
West, Candace	1587
Coser, Lewis	1583
Alba, Richard D.	1569
Sen, Amartya	1569
Simon, Herbert A.	1555
Blossfeld, Hans-Peter	1549
Logan, John	1547
Huntington, Samuel	1537
Hughes, Everett C.	1524
Shils, Edward	1510
Featherman, David L.	1503
Park, Robert E.	1502
Stinchcombe, Arthur	1502
Cherlin, Andrew J.	1501
Lieberson, Stanley	1489
Hagan, John L.	1481
Marsden, Peter V.	1456
Benford, Robert D.	1449
Lin, Nan	1448
*Sewell, William H.	1448
Glenn, Norval D.	1427
Hirschi, Travis W.	1420
Alwin, Duane F.	1405
Heckman, James J.	1404
Janowitz, Morris	1399
Cloward, Richard A.	1397
Kohn, Melvin L.	1395
Bendix, Reinhard	1394
Turner, Ralph H.	1394
Dahrendorf, Ralf	1392
Fine, Gary A.	1392
Laumann, Edward O.	1387
Collins, Patricia	1386
Evans, Peter	1385
Goodman, Leo A.	1383
Eisenstadt, Shmuel N.	1379
Hannan, Michael	1361
Sorokin, Pitrim	1349
Mannheim, Karl	1348
Hobsbawm, Eric	1346
Abbott, Andrew	1344
Charmaz, Kathy	1342
Bowles, Samuel	1337
Emerson, Robert M.	1335
Bollen, Kenneth A.	1328
Calhoun, Craig	1324
Wellman, Barry	1323
Boudon, Raymond	1313
Savage, Mike	1309
Fischer, Claude S.	1302
Greeley, Andrew M.	1299
Jöreskog, Karl	1266
Feagin, Joe	1252
Bentler, Peter M.	1247
Lévi-Strauss, Claude	1243
Land, Kenneth C.	1241
Campbell, Donald T.	1225
Burgess, Ernest W.	1208
Dahl, Robert	1206
Fligstein, Neil	1194
Amato, Paul	1186
Lareau, Annette	1185
Mauss, Marcel	1177
Smith-Lovin, Lynn	1177
Farley, Reynolds	1170
Rose, Nikolas	1170
Norris, Pippa	1169
Callon, Michel	1168
Offe, Claus	1163
Perrow, Charles	1144
Brubaker, Rogers	1142
Thompson, Edward P.	1141
Kalmijn, Matthijs	1140
Rumbaut, Ruben G.	1138
Ritzer, George	1130
Breen, Richard	1129
Rogers, Everett	1116
Hirschman, Albert O.	1114
Elster, Jon	1112
Boltanski, Luc	1105
Gove, Walter R.	1093
DiPrete, Thomas	1092
Rubin, Donald B.	1085
Hollingshead, August B.	1083
Wilensky, Harold	1073
Baron, James N.	1071
Glock, Charles	1069
Polanyi, Karl	1056
Sassen, Saskia	1056
Gellner, Ernest	1050
White, Harrison C.	1044
Sennett, Richard	1043
Touraine, Alain	1036
Sacks, Harvey	1028
Knoke, David	1006
Veblen, Thorstein	1004
Notes The roster is based on Social Science Citation Index (SSCI, 1956-present). The data was generated by using the WoS ‘Cited Reference Search’ and by searching all most frequent variants of an author name. For the sociologist Peter H. Rossi, for example, I used the following combined search terms: “Rossi P or Rossi P H or Rossi PH or Rossi Peter or Rossi Peter H.” Scholars in italics were born…
*To avoid confusion between William H. Sewell (1909-2001) and William H. Sewell Jr (1940-), only citing articles published in 1980 or earlier are considered.

## Sheet: Appendix A2
Appendix A2. SSCI-indexed journals that stand for the different national sociologies
nation(s)	journal name
Canada	Canadian Journal of Sociology
	Canadian Review of Sociology and Anthropology
France	Revue Française de Sociologie
	Sociologie du Travail
Germany	Kölner Zeitschrift für Soziologie und Sozialpsychologie
	Zeitschrift für Soziologie
Hispanosphere	Revista Española de Investigaciones Sociológicas
	Revista Internacional de Sociología
Nordic countries	Acta Sociologica
	Sociologisk Forskning
Poland	Polish Sociological Review
	Studia Socjologiczne
United Kingdom	British Journal of Sociology
	Sociology
USA	American Journal of Sociology
	American Sociological Review

## Sheet: Appendix A3
Appendix A3. SSCI-indexed journals that stand for the different specialties within sociology
nation(s)	journal name
culture	Cultural Sociology
	Poetics
economics	Economy and Society
	Socio-Economic Review
gender	Gender & Society
	Men and Masculinities
methodology	Sociological Methodology
	Sociological Methods & Research
politics	Journal of Political & Military Sociology
	Politics & Society
qualitative sociology	Qualitative Sociology
	Symbolic Interaction
religion	Journal for the Scientific Study of Religion
	Sociology of Religion
social stratification	Research in Social Stratification and Mobility
	European Sociological Review
theory	Sociological Theory
	Theory and Society
work	Work and Occupations
	Work, Employment and Society

## Sheet: Appendix A4
Appendix A4. The elite in sociology (N=51)
no.	scholar	no.	scholar
1	Bourdieu, Pierre	31	Inglehart, Ronald F.
2	Goffman, Erving	32	Latour, Bruno
3	Parsons, Talcott	33	McAdam, Douglas
4	Giddens, Anthony	34	Allison, Paul
5	Merton, Robert K.	35	Wacquant, Loic
6	Foucault, Michel	36	Garfinkel, Harold
7	Blau, Peter M.	37	Meyer, John
8	Strauss, Anselm	38	Smelser, Neil
9	Coleman, James S.	39	Wallerstein, Immanuel
10	Berger, Peter	40	Luhmann, Niklas
11	Duncan, Otis	41	Powell, Walter
12	Habermas, Jürgen	42	Urry, John
13	Granovetter, Mark	43	Alexander, Jeffrey
14	Portes, Alejandro	44	Lazarsfeld, Paul
15	Mills, C. Wright	45	Esping-Andersen, Gösta
16	Tilly, Charles	46	Erikson, Robert
17	Lipset, Seymour M.	47	Wright, Erik O.
18	Beck, Ulrich	48	Burawoy, Michael
19	Becker, Garry	49	Abbott, Andrew
20	Massey, Douglas	50	Boudon, Raymond
21	Becker, Howard S.	51	Elster, Jon
22	Putnam, Robert D.
23	Goldthorpe, John
24	Collins, Randall
25	DiMaggio, Paul
26	Castells, Manuel
27	Bell, Daniel
28	Bauman, Zygmunt
29	Hochschild, Arlies
30	Gouldner, Alvin

## Sheet: Appendix A5
Appendix A5. Departmental rankings
	economics		sociology
rank	university	rank	university
	Top 5		Top 5
1	MIT	1	Harvard U
2	Harvard U	2	UC-Berkeley
3	Stanford U	3	Oxford U
4	Princeton U	4	U Cambridge
5	U Chicago	5	U Chicago
	Top 6-10		Top 6-10*
6	Yale U	6	Stanford U
7	UC-Berkeley	7	UC-Los Angeles
8	Oxford U	8	Yale U
9	U Minnesota	9	Columbia U
10	Northwestern U	10	LSE
	Top 11-20		Top 11-20
11	LSE	11	U Toronto
12	U Pennsylvania	12	Princeton U
13	Carnegie Mellon U	13	Australian National U
14	U Rochester	14	U Michigan
15	UC-Los Angeles	15	McGill U
16	U Wisconsin	16	National U Singapore
17	U Michigan	16	U British Columbia
18	Duke U	18	U Wisconsin
19	Cambridge U	19	MIT
20	Columbia U	20	U Melbourne
	Top 21-30		Top 21-30
21	CalTech	21	U Manchester
22	UC-San Diego	22	Peking U
23	Penn State U	23	New York U
24	U Maryland	24	Cornell U
25	Johns Hopkins U	25	U Sydney
26	Brown U	26	Duke U
27	U College London	27	U Edinburgh
28	New York U	27	U Pennsylvania
29	U Toulouse	29	Monash U
30	Stockholm School Econ	30	Chinese U Hong Kong
	Top 31-40		Top 31-40
31	Purdue U	31	U Warwick
32	Cornell U	31	U Texas at Austin
33	U Virginia	33	U Amsterdam
34	Boston U	34	U New South Wales
35	The Hebrew U	35	Freie U Berlin
36	U Illinois-Urbana	36	Johns Hopkins U
37	U Brussels/ECARES	37	U Hong Kong
38	Queen’s U	38	U North Carolina
39	U Aarhus	39	Leiden U
40	U Pittsburg	40	U Illinois-Urbana
	Top 41-50		Top 41-50
41	EHESS, Paris	41	UC-Santa Barbara
42	Pompeu Gabra	42	Humboldt-U Berlin
43	U Iowa	42	UC-San Diego
44	SUNY-Stony Brook	44	UNAM
45	U Western Ontario	45	Northwestern U
46	U British Columbia	46	U Otago
47	U Paris I	47	U Copenhagen
48	ANU-Canberra	48	Trinity College
49	U Louvain/CORE	49	Lancester U
50	U Toronto	50	Sciences Po
Notes. For economics, rankings are taken from Amir (2008), and for sociology, from the QS World University Rankings (2011) edited by Quacquarelli Symond;
*five elite institutions (École des Mines, Collège de France, EHESS, Max Planck Institute for Research into Conditions of Living, and the European University Institute) that were not included in QS Ranking were assigned to the status group “top 6-10” for sociology.

## Sheet: Appendix A6
Appendix A6. Indegrees and outdegrees in directed visiting networks
economics		sociology
indegrees	outdegrees	indegrees	outdegrees
CASBS (13)	U Chicago (23)	CASBS (23)	UC Berkeley (26)
Stanford U (12)	M.I.T. (16)	Russell Sage (13)	Columbia U (16)
Harvard U (11)	U of Pennsylvania (16)	Cambridge U (11)	Stanford U (15)
M.I.T. (11)	Yale U (13)	EHESS (6)	U Paris (14)
Cambridge U (9)	LSE (12)	IAS (6)	U Chicago (11)
UC Berkeley (8)	U of Minnesota (12)	Oxford U (6)	U Michigan (11)
U Chicago (7)	Columbia U (11)	U Paris (6)	UC Riverside (11)
Yale U (7)	Northwestern U (11)	Chicago U (5)	UC Los Angeles (10)
	UC Berkeley (10)	Harvard U (5)	Harvard U (7)
	Harvard U (9)	UC Los Angeles (4)	Johns Hopkins U (6)
	Hebrew U of Jerusalem (8)	UC Santa Barbara (4)
	Cambridge U (7)
	Carnegie Mellon U (7)
Notes. The structural attractiveness of a research institution is indicated by the number of incoming arcs, which is the indegree of a vertex. The outdegree of a vertex is the number of arcs it sends.
